# Supplementary material for: Iterative Reconstruction Improves Both Objective and Subjective Image Quality in Acute Stroke CTP
Source: PLoS One. 2016 Mar 1;11(3):e0150103. doi: 10.1371/journal.pone.0150103 (PMC4773110; doi:10.1371/journal.pone.0150103)
Supplement: S2 File — (XLSX) [file pone.0150103.s002.xlsx]

## Sheet: Perfusion parameters
Map name	CBV LMSD
ROI_mean	IDOSE Level	ROI_name
	ID0			ID3			ID4			ID5
Patient ID	gm	isch	wm	gm	isch	wm	gm	isch	wm	gm	isch	wm
1	38.2122	37.3627	17.388	40.2066	35.1907	17.9278	39.0238	34.514	17.7473	37.3661	33.7311	16.7788
2	38.9942	25.7469	15.9495	38.7175	27.1367	13.8782	39	28.2358	13.2097	39.0875	28.0435	13.4358
3	40.5362	26.2565	20.5303	42.8972	28.2424	20.7837	43.4815	28.5335	20.8593	42.9679	29.0739	20.7445
4	35.3295	28.3239	11.7573	34.6984	27.9949	12.1805	34.9768	28.2031	12.1713	34.9327	28.3059	12.2269
5	35.2617	33.6639	17.8305	35.1578	31.5655	17.8216	34.8608	31.6489	17.9711	35.174	34.0425	18.2204
6	48.9519	39.9795	27.2632	38.5328	33.21	21.722	37.8229	34.1958	21.6917	37.9638	35.241	21.8988
7	36.3785	36.3785	14.2737	37.6719	37.6719	15.2596	37.7508	37.7508	15.3356	48.612	48.612	19.886
8	35.1148	16.4103	13.9276	34.6721	16.1598	14.1801	35.0066	16.3965	14.3435	34.7639	16.1598	13.9687
9	46.3772	22.7667	19.0092	46.6706	22.5742	18.8106	46.9642	22.7079	18.9454	46.9189	22.9715	18.9727
10	33.5075	22.5176	22.1198	32.1312	22.2519	21.6949	32.1505	22.2787	21.7015	32.1097	22.4124	21.633
11	40.7603	20.3596	22.5523	36.892	18.2633	20.0018	36.6782	18.7573	20.0898	37.1101	18.8678	20.6538
12	38.712	35.2028	20.6519	37.8662	35.4578	21.6928	37.6893	35.3991	21.5207	37.9592	35.8183	22.083
13	31.3465	9.9112	16.1043	40.8563	8.1402	19.6804	42.765	7.95341	19.4588	44.9254	7.70761	19.321
14	33.6213	33.3487	19.9614	37.2634	35.6306	21.0394	36.1259	34.1387	20.0928	35.9627	34.2108	20.2772
15	28.0247	9.53704	19.3885	28.6085	11.2458	21.669	28.6754	11.211	21.6761	28.4959	11.2622	21.6775
16	48.2918	29.8195	17.803	43.516	27.0589	17.9301	42.6373	26.3626	17.3589	43.5577	26.6307	17.4954
17	55.335	27.701	20.9454	16.06	11.0435	8.6673	17.0517	11.0258	8.79466	59.9818	30.1677	23.8758
18	32.0424	20.2698	16.979	31.417	20.3316	16.6836	40.5406	27.6698	21.5348	40.1696	28.0406	21.4237
19	25.6496	14.7773	12.551	27.1971	14.9329	13.1912	27.7962	15.3183	13.1303	27.88	15.3839	13.4983
20	32.2667	18.243	17.3568	26.2951	14.4711	12.5958	28.0569	15.4659	13.785	40.3943	20.4371	17.4858
21	26.9123	26.9123	12.8136	28.8146	28.8146	13.0704	27.239	27.239	12.8085	27.6915	27.6915	12.8964
22	34.7976	20.1084	14.8708	36.1935	19.9061	16.6059	36.965	19.4956	16.4608	36.8881	19.2467	16.4627
23	34.0817	10.7439	15.2597	34.4225	10.8358	15.9244	42.0869	14.4765	20.7524	41.6035	12.775	20.545
Mean	36.9785	24.6235	17.7081	35.0764	23.397	17.0874	35.8846	23.8686	17.4539	38.8051	25.5145	18.4983
Map name	CBF LMSD
ROI_mean	IDOSE Level	ROI_name
	ID0			ID3			ID4			ID5
Patient ID	gm	isch	wm	gm	isch	wm	gm	isch	wm	gm	isch	wm
1	70.2734	26.7574	31.9982	67.9415	26.8692	30.6625	66.0037	25.3801	30.4992	66.49	21.1429	29.9848
2	58.7398	24.7145	27.7071	63.145	22.1067	24.0761	67.3445	20.6494	22.4839	67.6555	20.0932	22.2239
3	80.3405	12.8894	39.3307	84.8546	11.9021	38.5617	85.879	11.8522	37.2296	84.7753	11.5312	36.239
4	70.4478	19.1902	20.0078	69.4084	18.383	20.4604	69.7842	18.4576	20.744	70.1137	18.0103	19.9564
5	67.0938	28.8128	30.9215	69.5058	25.5119	32.5574	69.2622	24.7755	32.3796	68.2227	24.8725	32.9102
6	95.8731	53.9435	40.9846	71.8205	32.9896	28.0205	68.8419	26.1958	25.8638	69.7276	24.7265	25.4688
7	73.0252	73.0252	27.9114	75.6404	75.6404	29.0314	75.7003	75.7003	29.0166	97.041	97.041	37.4939
8	61.1082	13.2604	25.8451	59.4459	12.1992	25.8199	60.1738	12.3037	26.0335	59.3377	11.286	24.6677
9	92.9404	15.425	35.8854	93.6038	15.0014	34.8525	94.1432	14.803	35.0947	94.062	14.4932	35.4882
10	64.6108	19.7064	43.6672	61.7075	18.1622	40.8581	61.7656	17.8764	40.5204	61.6172	17.5591	40.0718
11	69.7689	14.1877	36.9942	54.7516	10.5772	28.8615	54.5313	10.4521	28.5792	55.1469	10.2219	29.3339
12	72.5941	28.6495	35.8494	70.7029	26.8431	36.8587	70.3651	26.8211	35.4649	71.1361	27.0624	35.0709
13	60.0495	15.5483	31.5565	78.7844	15.7247	36.556	83.3907	15.3627	36.0234	88.4653	14.9412	35.4684
14	66.5842	17.6236	39.7339	73.049	17.0396	41.1374	70.6504	16.6739	39.4806	70.7156	16.1477	40.0867
15	54.3262	11.6736	36.0592	56.3524	12.8872	42.1662	56.5008	13.309	42.262	56.4078	13.0993	42.4873
16	74.1008	32.6613	30.0541	74.9951	25.0395	33.25	74.3799	23.8033	32.9709	80.4543	22.5481	33.0442
17	110.967	33.8347	41.9103	32.04	19.5935	17.3365	34.3621	19.5348	17.7308	120.27	37.2182	48.014
18	63.5548	17.376	31.2925	62.7032	16.2632	31.1318	72.9081	16.8302	37.9849	72.6007	16.0152	37.9284
19	41.1023	13.6507	24.1476	45.7862	10.625	24.676	46.846	10.9036	23.8806	46.3059	10.6722	23.1607
20	61.1476	28.3684	34.4598	51.8715	16.3981	25.3096	46.2527	16.2123	26.1593	80.1388	24.8297	34.2906
21	54.0584	54.0584	24.7583	57.8732	57.8732	26.1344	54.8681	54.8681	25.4241	55.5612	55.5612	25.5572
22	53.6195	19.6117	26.0184	51.2727	17.5742	26.2275	71.1655	15.5065	27.3314	71.5315	14.69	27.4706
23	67.6144	15.3252	29.9419	68.5886	13.5799	30.3557	83.1864	12.5662	34.6143	81.3523	13.8015	34.2054
Mean	68.867	25.665	32.4798	65.0367	22.5558	30.6479	66.8828	21.7756	30.7727	73.4404	23.3724	32.6358
Map name	MTT LMSD
ROI_mean	IDOSE Level	ROI_name
	ID0			ID3			ID4			ID5
Patient ID	gm	isch	wm	gm	isch	wm	gm	isch	wm	gm	isch	wm
1	34.8203	119.869	38.501	40.9616	107.944	45.413	41.1097	113.962	45.7789	38.1129	121.06	43.6043
2	41.1864	99.7379	31.0341	43.2693	104.018	37.2667	37.8138	113.662	37.5719	37.7188	110.953	38.394
3	30.4745	142.522	33.0489	30.5439	154.128	36.6015	30.6247	153.656	39.3815	30.6568	158.723	41.3676
4	30.1694	120.789	40.8932	30.0905	121.614	40.2468	30.1671	121.303	39.8564	30.109	122.183	41.5844
5	32.1086	97.3909	39.3109	30.5661	101.178	35.6045	30.4571	103.424	36.3306	31.5313	111.178	36.6303
6	31.3582	58.4691	45.5777	34.4537	81.3805	56.8185	35.7752	98.6605	59.8927	35.499	103.567	61.1371
7	30.0789	30.0789	32.228	30.0315	30.0315	32.9215	30.1483	30.1483	33.2635	30.1735	30.1735	33.2646
8	37.059	111.937	35.4798	37.6361	117.483	35.9068	37.518	117.959	36.1326	37.8361	121.093	38.6489
9	30.0248	118.942	33.0129	30.0263	119.988	34.0565	30.0119	121.367	33.9836	30.0239	123.188	33.4736
10	32.5892	104.415	30.6828	32.7892	108.76	33.6819	32.8	110.131	33.8581	32.9204	111.89	34.8891
11	36.7883	110.298	43.624	44.0259	119.088	50.1169	44.0778	120.235	50.7324	44.1663	123.358	50.701
12	33.9955	92.4184	35.9746	33.932	96.4156	37.1301	33.7279	96.0119	39.2192	33.5397	95.8752	40.8187
13	30	42.8997	34.1614	35.4756	35.832	34.8971	31.3857	34.9922	34.7987	31.2262	35.2703	35.3149
14	30.9678	159.033	30.5755	31.1142	167.933	31.2772	31.5315	167.548	31.2886	30.9977	165.742	30.685
15	31.5947	73.2403	33.8903	30.9201	85.6818	31.6986	30.8907	83.4086	31.5141	30.7015	87.5993	31.3127
16	46.7719	94.4557	43.3536	38.7715	112.33	36.2733	38.0564	114.599	34.7613	36.0048	123.402	34.7488
17	30	86.398	30.5562	30	99.6569	33.057	30	103.506	33.6558	30	82.5172	30
18	30.4205	95.2446	35.7323	30.1802	101.324	34.5913	34.8728	125.67	38.435	34.576	131.471	38.0207
19	56.6292	112.738	32.4624	47.9976	139.553	33.9821	46.3626	143.764	36.0814	45.0776	148.881	40.3665
20	34.1667	59.9451	30.794	31.1597	82.2347	30.3084	41.0427	88.9222	33.331	30.4827	81.2054	31.4385
21	30	30	33.4818	30.0141	30.0141	30.4791	30	30	31.2312	30	30	31.1137
22	44.1805	121.142	46.8251	48.049	122.29	55.3882	31.3124	125.985	47.5647	30.951	125.614	47.4529
23	30.4727	68.7395	31.3828	30.283	78.3407	33.3633	30.7362	106.568	41.1456	31.0316	88.3426	41.4502
Mean	34.6025	93.5089	35.7645	34.8822	100.749	37.4383	34.3662	105.456	38.2526	33.6233	105.795	38.5399

## Sheet: Noise, SNR and CNR
Map name	CBV LMSD
Noise	IDOSE Level	ROI_name
	ID0			ID3			ID4			ID5
Patient ID	gm	isch	wm	gm	isch	wm	gm	isch	wm	gm	isch	wm
1	7.31285	16.3141	6.93134	7.24704	15.8293	6.92034	7.1661	15.1938	6.54475	6.95232	14.5979	6.01562
2	4.55638	8.12662	6.42122	3.96627	8.20265	4.83349	4.21042	7.99553	4.85431	4.2687	7.69165	4.53607
3	4.17518	9.69403	5.48676	5.53581	9.61633	5.01393	5.61714	9.56578	4.87036	5.66529	9.47458	4.8296
4	4.98444	5.05108	2.46874	4.49309	4.81031	2.17088	4.56115	4.82235	2.1404	4.33296	4.71962	2.00302
5	4.26772	10.9998	6.04902	4.19337	8.91634	5.371	4.01441	8.83072	5.08907	3.92664	9.74452	5.00195
6	8.23649	13.3427	14.2555	5.67375	9.67419	8.21979	5.34578	10.7634	7.95404	5.16083	10.808	7.9429
7	5.62504	5.62504	3.77148	5.46447	5.46447	3.23965	5.43585	5.43585	3.28016	6.81521	6.81521	4.14683
8	5.90969	5.67372	2.90893	5.71275	5.32948	3.02375	5.79076	5.62415	3.08212	5.64609	5.53074	3.08625
9	8.0827	10.8254	1.98651	7.98092	9.76419	1.8612	7.74418	9.55501	1.84745	7.62099	9.74801	1.85545
10	5.38161	6.83754	4.57627	5.02001	6.53304	4.16451	5.02825	6.55356	4.01109	4.90632	6.47146	3.94414
11	6.3277	13.0874	5.07528	5.75822	12.1904	4.41149	5.54148	12.7403	4.24107	5.51138	12.8416	4.52575
12	6.10336	9.35417	5.93902	5.86303	9.31366	4.93939	5.70176	9.13752	5.13438	5.72301	9.33735	5.14212
13	9.88578	5.17184	8.65432	6.79717	4.13138	5.85152	6.34052	3.9435	5.5895	7.04749	3.80358	5.42189
14	5.01933	8.61018	5.75054	4.87441	9.11868	4.76778	4.93774	8.55606	4.55468	4.78252	8.35196	4.41548
15	2.97199	4.92011	4.97785	2.75231	4.3595	3.53767	2.66556	4.24308	3.45258	2.69326	4.06969	3.36436
16	15.9048	10.8728	7.19228	11.872	9.11424	6.43811	11.465	8.92638	6.30021	11.8846	8.99234	6.32937
17	7.22447	9.68563	4.93245	6.66826	4.6509	3.59385	7.0597	4.57867	3.56585	6.01212	9.8999	5.76902
18	4.02364	8.61701	2.47624	3.95758	8.67852	2.30457	4.97807	11.0939	2.93132	4.778	10.8661	2.95554
19	7.70032	5.8979	4.83787	7.74176	5.4584	4.43878	7.93568	5.86516	4.44657	7.77163	5.82066	4.37927
20	5.63527	8.36205	6.48721	4.02514	6.48462	4.17345	4.31322	6.86305	4.18267	6.60306	9.00216	5.31059
21	4.27653	4.27653	4.31915	2.57241	2.57241	3.51209	3.06505	3.06505	3.51303	2.8417	2.8417	3.45534
22	6.92718	7.11362	4.72443	8.39601	6.56977	4.45404	8.57301	5.88149	4.84873	8.58719	5.64507	4.78595
23	5.13579	3.82373	4.0095	4.46401	3.63171	3.11198	4.26315	4.74716	3.30327	4.42617	4.29758	2.98916
Mean	6.3334	8.36013	5.40139	5.69695	7.40933	4.36318	5.72843	7.56441	4.33642	5.82424	7.88571	4.44372
Map name	CBF LMSD
Noise	IDOSE Level	ROI_name
	ID0			ID3			ID4			ID5
Patient ID	gm	isch	wm	gm	isch	wm	gm	isch	wm	gm	isch	wm
1	18.3926	19.3675	14.4903	23.6405	17.8514	14.7755	23.373	17.0906	14.2579	20.9213	11.2385	13.3879
2	18.4647	13.0373	9.80343	17.9496	12.1329	7.45047	16.7075	11.2779	9.13782	16.3792	10.3284	9.12492
3	8.12697	6.49561	12.5814	11.0287	4.78606	13.446	11.3363	4.16515	14.2175	11.7844	3.9604	14.6633
4	9.97492	12.7599	6.24343	9.1255	11.9871	5.55331	9.27599	12.0059	5.56966	8.85614	11.3057	5.55255
5	8.8531	16.4909	12.6207	9.19121	15.2231	11.2825	9.02082	15.0849	11.0345	9.12608	15.0715	11.4269
6	18.2137	27.5791	22.4083	15.1512	18.6825	14.7826	15.0002	14.5678	12.721	15.1146	12.8733	12.0631
7	11.2874	11.2874	7.31233	10.9751	10.9751	6.43865	10.6222	10.6222	6.36262	13.6254	13.6254	8.32429
8	18.7825	8.12059	7.30263	18.5142	6.95848	7.43927	18.8433	7.09968	7.52407	18.5958	6.30006	8.05978
9	16.2182	9.33356	5.70102	15.9528	9.00306	6.17669	15.536	8.95616	6.07784	15.2335	8.88565	5.83083
10	14.1693	12.5372	9.35142	13.6227	11.4857	9.64335	13.4369	11.6721	9.40249	13.4861	11.334	9.96636
11	12.2314	10.0563	15.5349	12.9552	5.46134	13.9855	13.1064	5.16975	13.631	13.5699	5.12131	14.2773
12	18.1867	13.629	9.60118	17.5514	12.075	8.76306	16.9537	11.8911	10.5015	16.8491	11.872	10.3277
13	16.2698	11.3783	17.3986	18.6575	8.45272	12.4799	16.3947	8.07908	11.8566	16.6926	7.93867	11.5719
14	11.6579	13.0508	11.3891	10.1827	12.0372	9.45065	9.92513	11.816	9.02404	9.69721	10.7404	8.57734
15	8.11483	6.54858	9.65514	6.82554	8.70982	7.49879	6.63267	8.65963	7.302	6.40287	8.4451	7.07977
16	25.5543	21.8542	13.2643	22.4868	18.4271	13.8849	22.6441	17.719	13.9136	28.4907	17.1346	13.7626
17	14.4462	23.3413	10.0869	13.4695	11.2109	7.58086	14.2049	11.3525	7.38005	12.0751	25.3721	11.534
18	8.52653	8.45905	8.37647	7.74301	7.94415	7.52641	14.1042	8.32016	11.6968	13.5004	7.88528	11.5002
19	19.3666	9.7253	9.38319	19.4906	8.31676	8.5143	19.6407	8.40129	8.81423	19.1136	8.17143	8.83241
20	16.3011	16.52	13.172	9.52207	9.83897	8.27911	14.2336	10.3756	8.42789	12.8797	15.47	10.9848
21	8.61196	8.61196	9.40895	5.18259	5.18259	7.12804	6.11813	6.11813	7.29277	5.55664	5.55664	7.2172
22	16.0069	13.7319	12.5381	15.2114	11.7767	13.893	14.6079	10.5184	13.167	14.9759	10.0585	13.0537
23	10.5656	9.19602	8.10732	9.40993	8.46559	7.324	10.1411	8.54917	11.1678	9.88642	9.13104	10.6714
Mean	14.2749	13.1788	11.1188	13.6452	10.7384	9.70856	13.9939	10.4136	10.0209	14.0353	10.7748	10.3387
Map name	MTT LMSD
Noise	IDOSE Level	ROI_name
	ID0			ID3			ID4			ID5
Patient ID	gm	isch	wm	gm	isch	wm	gm	isch	wm	gm	isch	wm
1	10.2957	67.7377	23.7214	17.236	65.9236	33.0482	17.3838	66.844	34.7184	16.1936	65.1178	32.9177
2	16.8118	68.1244	2.32156	16.9564	57.1649	12.6279	12.6859	60.4278	15.2637	12.4076	57.5763	16.035
3	2.25463	58.0652	7.56228	2.46839	52.8284	15.0477	2.86967	49.5829	18.2714	2.72197	48.3914	20.3475
4	0.591874	51.2467	19.0654	0.552943	48.5297	16.5425	0.711979	48.3664	16.2296	0.500873	46.9791	16.841
5	5.26412	55.0764	19.9233	2.14035	51.5582	13.6067	1.96892	50.9641	14.3664	5.15601	54.1672	14.9823
6	5.75693	36.7417	23.6421	11.8479	42.005	27.6774	13.2088	42.3158	27.844	13.2193	40.2941	28.6558
7	0.313355	0.313355	8.12869	0.192291	0.192291	9.19601	0.421089	0.421089	9.41276	0.45513	0.45513	9.3368
8	9.29221	73.3785	12.7977	9.14945	74.0046	11.9186	9.04633	78.8235	12.413	9.23341	76.2177	16.2976
9	0.170979	61.1483	7.29803	0.174384	57.572	8.32714	0.108715	56.175	8.05146	0.152815	55.5206	7.17724
10	8.21935	69.9669	2.23148	8.59095	69.4735	9.24931	8.52334	69.2303	9.16515	8.8	68.4894	11.6029
11	11.117	74.8746	19.3992	16.0061	73.2835	19.5877	15.983	72.5753	19.625	15.9987	74.8127	19.4409
12	9.13783	44.0106	10.4922	7.60232	42.7649	10.8355	7.25686	42.2639	12.4021	7.12351	41.6513	13.4544
13	0	37.4287	10.349	10.033	26.7799	12.1969	4.81073	21.6318	11.6752	5.36314	21.9239	12.1552
14	5.86543	81.8028	3.46281	5.08004	78.264	4.62306	6.65346	77.713	4.81014	4.8532	76.2882	2.97108
15	5.21427	63.9791	10.9387	3.86308	66.8753	6.81608	3.89521	66.9778	6.35941	3.35249	72.2336	6.03801
16	28.0048	76.3945	29.4422	17.3138	80.5971	15.6496	15.9216	81.3223	13.2779	13.8334	85.774	12.4213
17	0	79.4635	6.76235	0	176.46	27.4989	0	176.383	29.8942	0	61.6392	0
18	1.29231	62.5208	11.7284	0.428626	65.1525	9.62135	9.03214	67.4274	14.2143	8.72046	67.6852	13.6924
19	58.6208	90.6254	9.97025	40.5256	98.4278	12.249	37.221	100.512	16.1426	32.5151	101.255	21.5049
20	11.3093	55.5604	3.98896	4.52043	68.3922	2.40803	14.6726	70.9735	9.96055	2.93233	69.3515	6.0998
21	0	0	12.3008	0.136472	0.136472	2.93706	0	0	6.19213	0	0	6.04232
22	18.8422	104.68	34.9147	20.8052	97.8954	38.4547	2.43808	91.4807	28.6021	1.85451	82.7583	29.1978
23	1.76931	53.5999	5.09138	1.45179	58.8534	9.72847	3.1278	67.3547	16.3547	3.25092	59.7237	17.9034
Mean	9.13671	59.4235	12.8493	8.5685	63.1798	14.3412	8.17135	63.4681	15.4455	7.33211	57.7524	14.5702
Map name	CBV LMSD
SNR	IDOSE Level	ROI_name
	ID0			ID3			ID4			ID5
Patient ID	gm	isch	wm	gm	isch	wm	gm	isch	wm	gm	isch	wm
1	5.22536	2.29022	2.50861	5.548	2.22313	2.5906	5.44561	2.27158	2.71168	5.37463	2.31068	2.7892
2	8.55815	3.16821	2.48387	9.76169	3.30828	2.87125	9.26274	3.53145	2.72123	9.15676	3.64597	2.96199
3	9.70884	2.70852	3.7418	7.74904	2.93692	4.14519	7.74086	2.98287	4.2829	7.58441	3.06862	4.29528
4	7.08795	5.6075	4.76246	7.7226	5.81976	5.61084	7.66841	5.84841	5.68646	8.0621	5.9975	6.10422
5	8.26242	3.0604	2.94766	8.38413	3.54019	3.31811	8.68392	3.58396	3.53132	8.9578	3.4935	3.64266
6	5.94329	2.99635	1.91247	6.79142	3.43284	2.64264	7.07528	3.17704	2.72713	7.35614	3.26065	2.75702
7	6.46725	6.46725	3.78465	6.89398	6.89398	4.71027	6.94478	6.94478	4.67528	7.13287	7.13287	4.79548
8	5.9419	2.89233	4.78789	6.06925	3.03215	4.68957	6.04525	2.91537	4.65376	6.15717	2.92181	4.5261
9	5.73783	2.10308	9.56918	5.84778	2.31193	10.1067	6.06445	2.37654	10.2549	6.15653	2.35653	10.2254
10	6.22631	3.29322	4.83358	6.40062	3.40606	5.20949	6.39398	3.39947	5.41037	6.54455	3.46326	5.48484
11	6.44156	1.55566	4.44357	6.40684	1.49818	4.53403	6.61884	1.47229	4.73697	6.73337	1.46928	4.56363
12	6.34274	3.76332	3.47732	6.45847	3.80708	4.3918	6.61012	3.87404	4.19148	6.63273	3.83603	4.29453
13	3.17087	1.91638	1.86084	6.01078	1.97034	3.36329	6.74472	2.01684	3.48132	6.37467	2.02641	3.56351
14	6.69836	3.87317	3.47122	7.6447	3.90743	4.41284	7.31627	3.99001	4.41147	7.51962	4.09614	4.59229
15	9.42961	1.93838	3.89495	10.3943	2.57961	6.12523	10.7577	2.64218	6.27822	10.5804	2.76734	6.44326
16	3.0363	2.74257	2.4753	3.66542	2.96886	2.785	3.71892	2.95334	2.75529	3.66504	2.96148	2.76416
17	7.65939	2.86001	4.24646	2.40842	2.37449	2.4117	2.41536	2.40807	2.46636	9.97682	3.04727	4.13862
18	7.96354	2.3523	6.85676	7.93844	2.34275	7.23937	8.14385	2.49415	7.34646	8.4072	2.58055	7.24868
19	3.33098	2.50552	2.59433	3.51304	2.73577	2.97182	3.50269	2.61174	2.95291	3.58741	2.64298	3.0823
20	5.72584	2.18165	2.67554	6.53272	2.2316	3.01808	6.50486	2.25351	3.29574	6.11752	2.27024	3.29263
21	6.29303	6.29303	2.96669	11.2014	11.2014	3.72155	8.88698	8.88698	3.64599	9.74471	9.74471	3.7323
22	5.02334	2.82674	3.14765	4.3108	3.02996	3.72827	4.31179	3.31475	3.39487	4.29571	3.40948	3.43981
23	6.63612	2.80979	3.80588	7.7111	2.98367	5.11712	9.87224	3.0495	6.28238	9.39944	2.97261	6.87318
Mean	6.38743	3.13937	3.79342	6.755	3.50158	4.33542	6.81433	3.43473	4.43019	7.19642	3.54243	4.59179
Map name	CBV LMSD
CNR	IDOSE Level
Patient ID	ID0	ID3	ID4	ID5
1	2.06676	2.22332	2.19233	2.23931
2	2.92685	3.97269	4.01351	4.11825
3	2.90164	2.96075	3.04285	2.98521
4	4.23784	4.51256	4.52635	4.75662
5	2.35463	2.54416	2.6057	2.66605
6	1.31735	1.68314	1.68322	1.69601
7	3.26397	3.52804	3.53058	3.60079
8	3.2166	3.17036	3.14991	3.23182
9	3.28813	3.39961	3.51929	3.56292
10	1.61202	1.60003	1.62451	1.66427
11	2.24467	2.32845	2.37719	2.30756
12	2.12072	2.10966	2.10727	2.06351
13	1.1601	2.36103	2.75732	2.87956
14	1.78959	2.37941	2.38671	2.40977
15	1.48963	1.54822	1.60467	1.58216
16	1.74666	1.8945	1.9323	1.93556
17	3.93128	0.975927	1.04399	4.33326
18	3.18833	3.21711	3.2899	3.33662
19	1.44036	1.56947	1.61225	1.6122
20	1.73511	2.36268	2.37541	2.7035
21	2.31958	3.61651	3.09523	3.30708
22	2.37651	2.06092	2.08182	2.07769
23	2.88878	3.39933	3.95585	3.94281
Mean	2.41814	2.58339	2.63079	2.82663

## Sheet: Error voxels
Patient_ID	ID0	ID3	ID4	ID5
1	130020	91936	85484	79064
2	203420	177012	193272	190476
3	76744	67908	64216	62968
4	141876	141392	141444	142396
5	94004	91220	90172	80932
6	138672	78232	71916	66380
7	87716	81044	74048	76060
8	32164	29556	28652	27924
9	34300	27492	25960	24332
10	38672	35092	34176	32196
11	106296	89772	86812	84084
12	159840	151516	150276	149232
13	280632	158240	136384	129416
14	68596	43832	42016	37752
15	34968	16060	14560	13028
16	115244	79272	75692	71792
17	152068	251868	254440	128984
18	48000	44932	41288	41100
19	106232	85904	81848	79324
20	91696	74336	63724	73368
21	172140	152184	138100	137744
22	65340	64236	67800	68512
23	107656	91500	76348	73244

## Sheet: AUC
CBV LMSD
AUC	IDOSE Level
Patient ID	ID0	ID3	ID4	ID5
1	0.648134	0.667023	0.66654	0.668085
2	0.70673	0.715247	0.720123	0.722288
3	0.85282	0.86087	0.860138	0.860534
4	0.520079	0.522063	0.52193	0.52121
5	0.672575	0.7115	0.713474	0.691812
6	0.732748	0.708075	0.689225	0.684319
7	0.802852	0.811802	0.808688	0.811562
8	0.710523	0.708193	0.707622	0.707212
9	0.643537	0.652099	0.655216	0.657535
10	0.629931	0.635981	0.641442	0.643919
11	0.622075	0.627878	0.630518	0.630518
12	0.391278	0.381192	0.380096	0.378839
13	0.59298	0.720408	0.723345	0.72847
14	0.58449	0.584236	0.584918	0.581864
15	0.517023	0.532464	0.536173	0.539051
16	0.670578	0.680928	0.680666	0.678267
17	0.642839	0.640788	0.638188	0.650755
18	0.676413	0.679337	0.654618	0.655354
19	0.697943	0.705214	0.707363	0.707608
20	0.641199	0.623444	0.613551	0.617198
21	0.498276	0.479087	0.483708	0.482703
22	0.564886	0.564431	0.569526	0.574689
23	0.565697	0.562292	0.552501	0.571037
Mean	0.634157	0.642372	0.640851	0.641949
CBF LMSD
AUC	IDOSE Level
Patient ID	ID0	ID3	ID4	ID5
1	0.802259	0.821542	0.826577	0.82732
2	0.769923	0.798872	0.80403	0.81279
3	0.912926	0.913654	0.911945	0.913614
4	0.665793	0.672337	0.671966	0.672348
5	0.847362	0.859492	0.862843	0.870693
6	0.799153	0.816575	0.811284	0.812814
7	0.772042	0.767517	0.761387	0.760167
8	0.751874	0.755571	0.755772	0.755576
9	0.732535	0.735481	0.737046	0.740502
10	0.74096	0.753777	0.756594	0.761962
11	0.66187	0.689319	0.695846	0.698896
12	0.666739	0.694536	0.694735	0.693509
13	0.679154	0.783315	0.791791	0.796975
14	0.63539	0.64165	0.641258	0.639
15	0.537276	0.541712	0.545122	0.548093
16	0.748487	0.772741	0.774083	0.776021
17	0.756785	0.732382	0.734207	0.765618
18	0.828578	0.839237	0.887473	0.889646
19	0.76553	0.787586	0.792215	0.798316
20	0.714532	0.747235	0.755921	0.766111
21	0.516532	0.503995	0.505617	0.501398
22	0.570599	0.594304	0.64978	0.657377
23	0.608311	0.617957	0.673704	0.641281
Mean	0.716722	0.732208	0.740922	0.743479
MTT LMSD
AUC	IDOSE Level
Patient ID	ID0	ID3	ID4	ID5
1	0.686427	0.698242	0.703594	0.703157
2	0.607271	0.643353	0.667669	0.681406
3	0.725033	0.727452	0.72336	0.728034
4	0.663836	0.676202	0.674673	0.678451
5	0.752625	0.759269	0.763322	0.780435
6	0.605913	0.640645	0.63816	0.645088
7
8	0.584231	0.590074	0.589709	0.591787
9	0.690637	0.691878	0.692222	0.694074
10	0.731454	0.750245	0.753151	0.758267
11	0.584124	0.595628	0.602442	0.607288
12	0.750967	0.782513	0.782233	0.782897
13	0.698174	0.614061	0.626593	0.632741
14	0.576701	0.587673	0.587878	0.587664
15	0.551468	0.538011	0.53922	0.541584
16	0.624896	0.654415	0.654337	0.657786
17	0.673891	0.646121	0.649011	0.675034
18	0.752571	0.76365	0.813887	0.816359
19	0.63445	0.657211	0.659722	0.669886
20	0.628114	0.674015	0.676085	0.685779
21	0.54073	0.54154	0.535418	0.531093
22	0.525375	0.559356	0.653949	0.664856
23	0.601265	0.616219	0.668935	0.625419
Mean	0.645007	0.654899	0.666162	0.669958

## Sheet: Rating
Patient ID	Rater	FBP	iDose3	iDose4	iDose5
1	Rater 1	1	2	3	4
1	Rater 2	1	2	3	4
1	Rater 3	1	3	2	4
2	Rater 1	1	2	3	4
2	Rater 2	1	2	4	3
2	Rater 3	2	1	4	3
3	Rater 1	1	2	3	4
3	Rater 2	1	2	3	4
3	Rater 3	1	2	3	4
4	Rater 1	1	2	3	4
4	Rater 2	1	3	2	4
4	Rater 3	1	3	2	4
5	Rater 1	1	2	3	4
5	Rater 2	1	3	2	4
5	Rater 3	1	2	3	4
6	Rater 1	1	2	3	4
6	Rater 2	1	2	3	4
6	Rater 3	1	2	3	4
7	Rater 1	1	2	3	4
7	Rater 2	1	3	2	4
7	Rater 3	1	2	3	4
8	Rater 1	1	2	3	4
8	Rater 2	1	3	2	4
8	Rater 3	1	2	3	4
9	Rater 1	1	2	4	3
9	Rater 2	1	3	2	4
9	Rater 3	1	3	2	4
10	Rater 1	1	2	3	4
10	Rater 2	1	2	3	4
10	Rater 3	1	2	4	3
11	Rater 1	1	2	3	4
11	Rater 2	1	2	4	3
11	Rater 3	1	2	4	3
12	Rater 1	1	2	3	4
12	Rater 2	1	3	2	4
12	Rater 3	1	2	4	3
13	Rater 1	1	2	3	4
13	Rater 2	1	2	4	3
13	Rater 3	1	2	3	4
14	Rater 1	1	3	2	4
14	Rater 2	1	3	2	4
14	Rater 3	1	4	2	3
15	Rater 1	1	2	3	4
15	Rater 2	1	3	4	2
15	Rater 3	2	1	4	3
16	Rater 1	3	2	1	4
16	Rater 2	4	2	1	3
16	Rater 3	3	4	1	2
17	Rater 1	1	2	4	3
17	Rater 2	1	2	3	4
17	Rater 3	3	1	2	4
18	Rater 1	1	3	4	2
18	Rater 2	3	2	4	1
18	Rater 3	1	2	3	4
19	Rater 1	1	2	3	4
19	Rater 2	1	3	2	4
19	Rater 3	1	2	3	4
20	Rater 1	1	2	3	4
20	Rater 2	1	3	4	2
20	Rater 3	1	3	2	4
21	Rater 1	1	2	3	4
21	Rater 2	1	2	3	4
21	Rater 3	1	2	3	4
22	Rater 1	1	2	4	3
22	Rater 2	1	2	3	4
22	Rater 3	1	2	3	4
23	Rater 1	1	2	3	4
23	Rater 2	1	2	3	4
23	Rater 3	1	2	3	4
